# Supplementary material for: Investigation on Gold Dissolution Performance and Mechanism in Imidazolium Cyanate Ionic Liquids
Source: Molecules. 2024 Feb 18;29(4):897. doi: 10.3390/molecules29040897 (PMC10891921; doi:10.3390/molecules29040897)
Supplement: Supplementary file 1 [file molecules-29-00897-s001.zip]

Archive with 1 entries (1 files):
- molecules-2838909-supplementary.pdf
